# Supplementary material for: Transmembrane but not soluble helices fold inside the ribosome tunnel
Source: Nat Commun. 2018 Dec 7;9:5246. doi: 10.1038/s41467-018-07554-7 (PMC6286305; doi:10.1038/s41467-018-07554-7)
Supplement: Supplementary file 3 — Source Data [file 41467_2018_7554_MOESM3_ESM.xlsx]

## Sheet: Fig.1c
	distance P-NST		exp. 1	exp. 2	exp. 3	exp.4
VSV-G	63	background	14703	28100	18833
		non-glycos	86280	71755	56215
		glycos	25075	37189	20732
		% glycos	0.126567	0.172323	0.048344
	65	background	9159	19303		12607
		non-glycos	80461	67580		68551
		glycos	22869	30788		18183
		% glycos	0.161271	0.192179		0.0906372	exp.5	exp.6
	67	background	13263	17449	14587	22974	15691	18131
		non-glycos	81225	79774	55618	60445	76124	65331
		glycos	32244	38744	20913	27782	25981	26491
		% glycos	0.218315	0.254664	0.133581	0.113721	0.145497	0.150468
	69	background	28475	28189	10211	18807
		non-glycos	95778	72552	56823	69415
		glycos	69178	59291	20315	34580
		% glycos	0.376859	0.412138	0.178151	0.237613
	71	background	26861	19858		33687
		non-glycos	79226	61046		80870
		glycos	90564	68877		75767
		% glycos	0.548842	0.543406		0.471416
	73	background	13119	23620	41529	13874
		non-glycos	55437	52034	60122	44876
		glycos	97936	76814	59849	67645
		% glycos	0.667141	0.651823	0.496302	0.634294
gp41	63	background	17606	21332	12757	24220
		non-glycos	73756	74675	90952	82424
		glycos	25006	26280	28147	32358
		% glycos	0.116444	0.0848845	0.164449	0.122667
	65	background	10564	9635	7769	13251
		non-glycos	74320	64744	67404	87731
		glycos	23886	21932	12494	19414
		% glycos	0.172838	0.182432	0.0734152	0.0764232
	67	background	5634	19498	8102	41772
		non-glycos	75278	71648	64279	108410
		glycos	14654	34055	19732	50773
		% glycos	0.114665	0.218223	0.171516	0.118999
	69	background	12028		13307	20773
		non-glycos	84568		68708	99518
		glycos	26712		27979	55010
		% glycos	0.168348		0.209382	0.303031
	71	background	7134	10564		18735
		non-glycos	88031	58418		81173
		glycos	61913	72276		66445
		% glycos	0.403749	0.56324		0.433144
	73	background	17788	16316		24534
		non-glycos	80960	41485		55830
		glycos	89488	80926		89696
		% glycos	0.531615	0.719656		0.675548
							exp. 5
NAGK	63	background	22364	17173	12199		26309
		non-glycos	88675	90675	79837		74270
		glycos	40748	23618	25065		41959
		% glycos	0.217061	0.0806159	0.159818		0.246027
	65	background	28257	14962	12753		11052
		non-glycos	88250	92043	79074		72722
		glycos	53975	35585	25114		33502
		% glycos	0.300055	0.211076	0.157101		0.266881
	67	background	32687	13363	24079	28382	22074
		non-glycos	98273	87274	85718	76816	65290
		glycos	72408	74356	102956	77131	63841
		% glycos	0.377192	0.452122	0.561338	0.501621	0.491475
	69	background	23107	13858	22565	8703	26841
		non-glycos	84714	69708	75114	65567	50195
		glycos	76269	87151	80859	57742	62767
		% glycos	0.463209	0.567534	0.525915	0.463056	0.606039
	71	background	30000		11228	7512	22794
		non-glycos	80122		34977	41580	51048
		glycos	98935		66691	59750	66021
		% glycos	0.579008		0.700184	0.605265	0.604734
	73	background	49844		15440	13268	16036
		non-glycos	86090		36498	33783	41252
		glycos	108048		70712	64616	62857
		% glycos	0.616241		0.724119	0.714526	0.649958
L9	63	background	18591	7216	6104	15370	23518
		non-glycos	89683	81808	58355	85561	79174
		glycos	50704	16536	11332	34963	41207
		% glycos	0.311157	0.111069	0.090955	0.218224	0.241175
	65	background	16929	13555	9752	21268	19724
		non-glycos	96542	84766	56560	58951	52944
		glycos	70434	33734	22466	40243	45521
		% glycos	0.401937	0.220801	0.213602	0.334904	0.437111
	67	background	15752	10535	10405	16169	7792
		non-glycos	61403	45064	41589	63728	56648
		glycos	101932	71489	52791	69537	56238
		% glycos	0.653716	0.638375	0.576132	0.528778	0.497893
	69	background	24794	13739	12150	27745	59254
		non-glycos	87062	78026	33412	71960	81277
		glycos	94735	76673	52600	63712	85116
		% glycos	0.529018	0.494682	0.655464	0.448567	0.540086
	71	background	18580	10429		26419	30627
		non-glycos	51071	36451		81355	70496
		glycos	91884	74075		99047	93010
		% glycos	0.692887	0.709796		0.569346	0.610091
	73	background	15741	10009		22994	34326
		non-glycos	51257	37894		69306	56965
		glycos	92260	64490		87902	84594
		% glycos	0.682992	0.66145		0.5836	0.689481
			exp. 1 refers to the gels shown in Fig. 1b

## Sheet: Fig.3
	distance P-NST		exp.1	exp. 2	exp.3
GpA	67	background	18428	23137	26182
		non-glyco	71385	106161	103348
		glyco	31145	58649	58180
		% glyco	0.193638	0.299588	0.293119
	73	background	13528	19421	27548
		non-glyco	40890	76979	74376
		glyco	71576	117006	102743
		% glyco	0.679639	0.629	0.616236
						exp. 4
M13	67	background	9853	23343	15334	18050
		non-glyco	75941	102733	78563	99190
		glyco	28639	49888	20349	21765
		% glyco	0.22134	0.250578	0.0734863	0.0437806
	73	background	17589	19832	12113	20654
		non-glyco	41786	40409	38840	46126
		glyco	60348	68406	56657	53131
		% glyco	0.638613	0.702434	0.624995	0.560441
p75	67	background	30355	13039	21762
		non-glyco	78338	53046	70902
		glyco	44892	22615	30148
		% glyco	0.232518	0.193131	0.145778
	73	background	21332	23184	13530
		non-glyco	36522	43930	27888
		glyco	76913	83098	44619
		% glyco	0.785364	0.742797	0.684072
H1	67	background	14549	14105	9185
		non-glyco	67251	70963	69006
		glyco	21652	18251	23311
		% glyco	0.118769	0.0679628	0.191029
	73	background	21435	19093	6531
		non-glyco	51479	50794	35087
		glyco	62750	64610	64452
		% glyco	0.578974	0.589461	0.669785

## Sheet: Fig.4
	distance P-NST		exp.1	exp. 2	exp.3	exp.4	exp.5	exp.6
VSV-G wt	67	background	13263	17449	14587	22974	15691	18131
		non-glyco	81225	79774	55618	60445	76124	65331
		glyco	32244	38744	20913	27782	25981	26491
		% glyco	0.218315	0.254664	0.133581	0.113721	0.145497	0.150468
	distance P-NST		exp.1	exp. 2	exp.3	exp.4
VSV-G LL	67	background	13890	14712	21012	18713
		non-glyco	69881	71229	73877	74571
		glyco	20674	20951	28989	26110
		% glyco	0.108068	0.0994168	0.13111	0.116939
	distance P-NST		exp.1	exp. 2	exp.3	exp.4
VSV-G AA	67	background	19012	24755	17098	21241
		non-glyco	57890	83675	76837	74114
		glyco	31559	43811	38615	43430
		% glyco	0.243986	0.244383	0.264805	0.295609
	distance P-NST		exp.1	exp. 2	exp.3	exp.4
VSV-G GG	67	background	31981	15781	23591	18765
		non-glyco	68221	45600	61120	78144
		glyco	42039	26528	38965	39123
		% glyco	0.217245	0.264926	0.290607	0.255314
	distance P-NST		exp.1	exp. 2	exp.3	exp.4
VSV-G PP	67	background	18451	15410	12620	14781
		non-glyco	56133	49751	50999	52118
		glyco	41776	34188	45865	39781
		% glyco	0.382333	0.353508	0.46416	0.401046
	distance P-NST		exp.1	exp. 2	exp.3	exp.4
VSV-G KK	67	background	19755	16310	15019	17881
		non-glyco	82175	88123	86012	84091
		glyco	43474	51912	58012	54379
		% glyco	0.275357	0.331443	0.377178	0.355357
	distance P-NST		exp.1	exp. 2	exp.3	exp.4
VSV-G DD	67	background	22110	25600	21987	27812
		non-glyco	78810	67890	75111	82237
		glyco	40551	42456	42320	46119
		% glyco	0.245419	0.28499	0.276801	0.251705
